# Supplementary material for: Twin pregnancy and postpartum haemorrhage: a systematic review and meta-analysis
Source: BMC Pregnancy Childbirth. 2024 Oct 4;24:649. doi: 10.1186/s12884-024-06798-0 (PMC11451219; doi:10.1186/s12884-024-06798-0)
Supplement: Supplementary file 3 — Supplementary Material 3. [file 12884_2024_6798_MOESM3_ESM.xlsx]

## Sheet: Organization 
	Sample Size (n)	Sample Size (n)	Demographic																																			Primary Outcome (PPH)
Reference				Maternal Age			Parity					Primigravida		Nulliparous			Primiparous			Multiparous			Pre-gestational BMI (kg/m2)				BMI at delivery (kg/m2)				Weight gain during pregnancy				Previous CS delivery				>500 mL (vaginal)			>1000 mL (cesarean)			Calculated (mL)			Vaginal (>500) + CS (>1000)
	mothers	neeonates		mean	SD	sample size		mean	SD	sample size		n	sample size		n	sample size		n	sample size		n	sample size		mean	SD	sample size		mean	SD	sample size		mean	SD	sample size		n	sample size		n	sample size		n	sample size		mean	SD	sample size		n
Anh et al. 2022	739	1478	Anh et al. 2022	30.3032	4.9522	739	Dayan-Schwartz et al.	2.3667	1.4977	339	Zhang et al.	169	372	Cao et al. 2022	2651	3180	diMarco et al. 2023	189	707	Cao et al. 2022	529	3180	Dayan-Schwartz et al.	25.1667	5.399	339	Anh et al. 2022	26.2039	3.0336	739	Cao et al. 2022	14.4304	5.2284	3180	Drassinower et al. 2014	0	1009	Chiruvolu et al. 2022	0	31	Cao et al. 2022	138	3180	Kim et al. 2020	629.376	187.479	953	Anh et al. 2022	37
Cao et al. 2022	3180	6360	Cao et al. 2022	31.5304	3.8977	3180	Drassinower et al. 2014	0.6	0.9808	1009				diMarco et al. 2023	468	707	Huber et al. 2014	98	186	diMarco et al. 2023	50	707	Drassinower et al. 2014	31.9722	6.694	1009	Kim et al. 2020	26.9925	3.2212	953	Lin et al. 2021	16.11	6.68	288	Jiang et al. 2021	398	3212	Huber et al. 2014	12	186	Chiruvolu et al. 2022	0	31	Sentilhes et al. 2022	1003.48	1105.29	319	Chiruvolu et al. 2022	0
Chiruvolu et al. 2022	31	62	Chiruvolu et al. 2022	27.9452	5.6915	31	Lin et al. 2021	1.55	0.78	288				Drassinower et al. 2014	503	1009	Jiang et al. 2021	2070	3212	Huber et al. 2014	88	186	Huber et al. 2014	26.0376	5.0472	186	Lin et al. 2021	27.47	3.75	288					Santana et al. 2016	559	4756	Lin et al. 2021	72	288	diMarco et al. 2023	102	707	Seow et al. 2017	902.566	384.206	64	Dayan-Schwartz et al.	15
Dayan-Schwartz et al.	339	678	Dayan-Schwartz et al.	31.1667	4.7284	339	Seow et al. 2017	0.2027	0.4614	64				Kim et al. 2020	833	953	Kim et al. 2020	120	953	Zhang et al.	85	372	Jiang et al. 2021	21.4129	3.1796	3212	Wenckus et al.	32.8671	6.9294	2225					Sentilhes et al. 2022	88	319				Kim et al. 2020	69	953	Wenckus et al.	662.11	292.4	2225	Drassinower et al. 2014	44
diMarco et al. 2023	707	1414	diMarco et al. 2023	35.17	5.96	707								Santana et al. 2016	1543	4756	Sentilhes et al. 2022	81	319				Sentilhes et al. 2022	25.0003	6.0917	319	Zidan et al.	29.45	4.15	345					Wenckus et al.	343	2225				Lin et al. 2021	216	288	Ye et al.	515.12	379.94	470	Jiang et al. 2021	312
Drassinower et al. 2014	1009	1009	Drassinower et al. 2014	29.8642	6.8833	1009								Wenckus et al.	923	2225	Ye et al.	411	470				Ye et al.	21.44	3.0274	470															Sentilhes et al. 2022	126	298	Zhang et al.	1350	661.481	372	Lin et al. 2021	288
Huber et al. 2014	186	186	Huber et al. 2014	33.0312	5.139	186								Zhang et al.	287	372																									Seow et al. 2017	35	64					Lyu et al. 2022	92
Jiang et al. 2021	3212	6424	Jiang et al. 2021	30.927	4.4017	3212								Zidan et al.	130	345																									Wenckues et al 2014	337	1458					Myles et al. 2001	1
Kim et al. 2020	953	1906	Kim et al. 2020	34.2537	3.1003	953																																			Ye et al.	17	470					Santana et al. 2016	202
Lin et al. 2021	288	576	Lin et al. 2021	29.53	5.03	288																																			Zhang et al.	186	372					Yee at al.	573
Lyu et al. 2022	2472	4944	Lyu et al. 2022	31.59	3.8148	2472																																										Zhu et al.	119
Myles et al. 2001	19	38	Sentilhes et al. 2022	33.9489	4.9062	319																																										Zidan et al.	31
Santana et al. 2016	4756	9512	Seow et al. 2017	34.0125	3.5076	64
Sentilhes et al. 2022	319	638	Wenckus et al.	30.431	6.4393	2225
Seow et al. 2017	64	128	Ye et al.	29.485	4.2329	470
Wenckus et al.	2225	4450	Zhang et al.	31.31	3.8468	372
Ye et al.	470	940	Zidan et al.	30.48	4.99	345
Yee at al.	573	NA
Zhang et al.	372	744
Zhu et al.	1071	1071
Zidan et al.	345	690
[truncated: 126 more columns]
